# Supplementary material for: Protective effects of Lactococcus lactis subsp. lactis HFY14 supplementation on the brain, intestines, and motor function of antibiotic-treated mice
Source: Front Microbiol. 2024 Jun 14;15:1418556. doi: 10.3389/fmicb.2024.1418556 (PMC11211273; doi:10.3389/fmicb.2024.1418556)
Supplement: Supplementary file 1 [file Data_Sheet_1.ZIP]

Archive with 23 entries (22 files):
- DATA/
- DATA/Figure 1.xlsx
- DATA/Figure 2.xlsx
- DATA/Figure 3.pptx
- DATA/Figure 4-AKT.xlsx
- DATA/Figure 4-BDNF.xlsx
- DATA/Figure 4-CREB.xlsx
- DATA/Figure 4-ERK.xlsx
- DATA/Figure 4-IL-6.xlsx
- DATA/Figure 4.pptx
- DATA/Figure 4.xlsx
- DATA/Figure 5-claudin-1.xlsx
- DATA/Figure 5-occludin-1.xlsx
- DATA/Figure 5-ZO-1.xlsx
- DATA/Figure 5.pptx
- DATA/Figure 5.xlsx
- DATA/Figure 6-Bacteroidetes.xlsx
- DATA/Figure 6-Firmicutes.xlsx
- DATA/Figure 6.pptx
- DATA/Figure 6.xlsx
- DATA/Table 2.xlsx
- DATA/Table 3 and 4.xlsx
- DATA/Table 4-Brain protein labeling.xlsx
