# Supplementary material for: Protective effects of Lactococcus lactis subsp. lactis HFY14 supplementation on the brain, intestines, and motor function of antibiotic-treated mice
Source: Front Microbiol. 2024 Jun 14;15:1418556. doi: 10.3389/fmicb.2024.1418556 (PMC11211273; doi:10.3389/fmicb.2024.1418556)
Supplement: Supplementary file 1 [file Data_Sheet_1.ZIP › DATA/Figure 1.xlsx]

## Sheet: Sheet1
		Normal	Model	CA	LLSLHFY14LD	LLSLHFY14HD
		311	169	289	224	275
		319	155	287	239	312
		331	177	264	232	295
		329	166	312	253	244
		317	192	285	247	281
		284	199	275	245	284
		328	168	277	248	278
		347	154	272	234	279
		332	181	302	215	279
		317	165	292	245	259
	average	321.5	172.6	285.5	238.2	278.6
	standard deviation	16.7083	14.7362	14.3701	11.9331	18.3012
