# Supplementary material for: Protective effects of Lactococcus lactis subsp. lactis HFY14 supplementation on the brain, intestines, and motor function of antibiotic-treated mice
Source: Front Microbiol. 2024 Jun 14;15:1418556. doi: 10.3389/fmicb.2024.1418556 (PMC11211273; doi:10.3389/fmicb.2024.1418556)
Supplement: Supplementary file 1 [file Data_Sheet_1.ZIP › DATA/Figure 2.xlsx]

## Sheet: Sheet1
		Normal	Model	CA	LLSLHFY14LD	LLSLHFY14HD
		127.283	71.45	113.717	82.2	109.4
		121.217	71.8667	110.733	89.6833	108.117
		127.133	78.7167	112.95	87.7833	106.417
		125.167	75.7333	113.3	88.4167	110.967
		125.233	75.7333	117.55	80.3667	114.483
		122.083	74.1333	116.433	88.55	109.533
		117.467	73.95	115.267	87.1667	118.883
		122.267	76.3667	116.967	89.5167	115.183
		130.217	75.8167	108.2	86.05	112.3
		121.85	72.3167	120.3	88.35	112.633
	average	123.992	74.6083	114.542	86.8083	111.792
	standard deviation	3.70972	2.29405	3.52245	3.12665	3.71041
	second	Normal	Model	CA	LLSLHFY14LD	LLSLHFY14HD
		7637	4287	6823	4932	6564
		7273	4312	6644	5381	6487
		7628	4723	6777	5267	6385
		7510	4544	6798	5305	6658
		7514	4544	7053	4822	6869
		7325	4448	6986	5313	6572
		7048	4437	6916	5230	7133
		7336	4582	7018	5371	6911
		7813	4549	6492	5163	6738
		7311	4339	7218	5301	6758
