# Supplementary material for: Protective effects of Lactococcus lactis subsp. lactis HFY14 supplementation on the brain, intestines, and motor function of antibiotic-treated mice
Source: Front Microbiol. 2024 Jun 14;15:1418556. doi: 10.3389/fmicb.2024.1418556 (PMC11211273; doi:10.3389/fmicb.2024.1418556)
Supplement: Supplementary file 1 [file Data_Sheet_1.ZIP › DATA/Figure 4-AKT.xlsx]

## Sheet: Sheet1
		Normal	Model	CA	LLSLHFY14LD	LLSLHFY14HD
	average	1.00002	0.304908	0.631085	0.453021	0.605589
	standard deviation	0.00676416	0.00178909	0.0148494	0.00760993	0.0314196
