# Supplementary material for: Protective effects of Lactococcus lactis subsp. lactis HFY14 supplementation on the brain, intestines, and motor function of antibiotic-treated mice
Source: Front Microbiol. 2024 Jun 14;15:1418556. doi: 10.3389/fmicb.2024.1418556 (PMC11211273; doi:10.3389/fmicb.2024.1418556)
Supplement: Supplementary file 1 [file Data_Sheet_1.ZIP › DATA/Figure 4-BDNF.xlsx]

## Sheet: Sheet1
		Normal	Model	CA	LLSLHFY14LD	LLSLHFY14HD
	average	1.00023	0.119924	0.710031	0.466173	0.701061
	standard deviation	0.0246148	0.000569489	0.00954684	0.0133078	0.0192506
