# Supplementary material for: Protective effects of Lactococcus lactis subsp. lactis HFY14 supplementation on the brain, intestines, and motor function of antibiotic-treated mice
Source: Front Microbiol. 2024 Jun 14;15:1418556. doi: 10.3389/fmicb.2024.1418556 (PMC11211273; doi:10.3389/fmicb.2024.1418556)
Supplement: Supplementary file 1 [file Data_Sheet_1.ZIP › DATA/Figure 4-ERK.xlsx]

## Sheet: Sheet1
		Normal	Model	CA	LLSLHFY14LD	LLSLHFY14HD
	average	1.00007	0.365804	0.82871	0.476101	0.802105
	standard deviation	0.0140707	0.015481	0.0103186	0.00615916	0.0508617
