# Supplementary material for: Protective effects of Lactococcus lactis subsp. lactis HFY14 supplementation on the brain, intestines, and motor function of antibiotic-treated mice
Source: Front Microbiol. 2024 Jun 14;15:1418556. doi: 10.3389/fmicb.2024.1418556 (PMC11211273; doi:10.3389/fmicb.2024.1418556)
Supplement: Supplementary file 1 [file Data_Sheet_1.ZIP › DATA/Figure 4.xlsx]

## Sheet: BDNF,CREB
		BDNF									CREB
		Normal	Model	CA	LLSLHFY14LD	LLSLHFY14HD					Normal	Model	CA	LLSLHFY14LD	LLSLHFY14HD
	Ct	23.215	26.102	22.297	26.723	23.805				Ct	27.565	30.152	26.363	31.852	27.998
		23.301	26.113	22.315	26.804	23.857					27.612	30.201	26.328	31.557	28.102
		23.245	26.108	22.271	26.745	23.856					27.666	30.212	26.341	31.678	27.696
		23.255	26.118	22.28	26.803	23.777					27.598	30.209	26.339	31.745	28.003
	β-actin	21.1577	20.636	19.5065	23.1045	20.6884				β-actin	21.1577	20.636	19.5065	23.1045	20.6884
		20.5156	20.5152	19.258	23.4264	20.9309					20.5156	20.5152	19.258	23.4264	20.9309
		20.9373	20.5489	19.2902	23.3531	20.6893					20.9373	20.5489	19.2902	23.3531	20.6893
		20.4868	20.5493	19.1058	22.7529	20.9054					20.4868	20.5493	19.1058	22.7529	20.9054
		20.5819	20.4121	19.2319	23.1086	20.7502					20.5819	20.4121	19.2319	23.1086	20.7502
	average value	20.7359	20.5323	19.2785	23.1491	20.7928				average value	20.7359	20.5323	19.2785	23.1491	20.7928
	△Ct	2.47913	5.5697	3.01852	3.57388	3.01217				△Ct	6.82913	9.6197	7.08452	8.70288	7.20517
		2.56513	5.5807	3.03652	3.65488	3.06417					6.87613	9.6687	7.04952	8.40788	7.30917
		2.50913	5.5757	2.99252	3.59588	3.06317					6.93013	9.6797	7.06252	8.52888	6.90317
		2.51913	5.5857	3.00152	3.65388	2.98417					6.86213	9.6767	7.06052	8.59588	7.21017
	average value	2.51813								average value	6.87438
	△△Ct	-0.039	3.05157	0.500395	1.05575	0.494044				△△Ct	-0.04525	2.74532	0.210145	1.8285	0.330794
		0.047	3.06257	0.518395	1.13675	0.546044					0.00175	2.79432	0.175145	1.5335	0.434794
		-0.009	3.05757	0.474395	1.07775	0.545044					0.05575	2.80532	0.188145	1.6545	0.0287939
		0.001	3.06757	0.483395	1.13575	0.466044					-0.01225	2.80232	0.186145	1.7215	0.335794
	_△△Ct	0.039	-3.05157	-0.500395	-1.05575	-0.494044				_△△Ct	0.04525	-2.74532	-0.210145	-1.8285	-0.330794
		-0.047	-3.06257	-0.518395	-1.13675	-0.546044					-0.00175	-2.79432	-0.175145	-1.5335	-0.434794
		0.009	-3.05757	-0.474395	-1.07775	-0.545044					-0.05575	-2.80532	-0.188145	-1.6545	-0.0287939
		-0.001	-3.06757	-0.483395	-1.13575	-0.466044					0.01225	-2.80232	-0.186145	-1.7215	-0.335794
	2-△△Ct	1.0274	0.12061	0.706913	0.481046	0.710032				2-△△Ct	1.03186	0.149133	0.86445	0.281557	0.795099
		0.967947	0.119694	0.698148	0.454782	0.684896					0.998788	0.144153	0.885679	0.345438	0.739799
		1.00626	0.12011	0.719769	0.473766	0.685371					0.962094	0.143058	0.877734	0.317647	0.980239
		0.999307	0.11928	0.715292	0.455098	0.723947					1.00853	0.143356	0.878951	0.303233	0.792348
	average value	1.00023	0.119924	0.710031	0.466173	0.701061				average value	1.00032	0.144925	0.876704	0.311969	0.826871
	SD	0.0246148	0.000569489	0.00954684	0.0133078	0.0192506				SD	0.0290162	0.00284325	0.00888451	0.0267932	0.105364

## Sheet: AKT,ERK
		AKT								ERK
		Normal	Model	CA	LLSLHFY14LD	LLSLHFY14HD				Normal	Model	CA	LLSLHFY14LD	LLSLHFY14HD
	Ct	24.589	26.102	23.856	28.156	25.336			Ct	22.878	24.115	21.726	26.385	23.345
		24.602	26.117	23.778	28.125	25.305				22.925	24.205	21.693	26.389	23.369
		24.612	26.121	23.791	28.171	25.452				22.915	24.207	21.732	26.415	23.173
		24.606	26.109	23.812	28.18	25.444				22.905	24.089	21.727	26.37	23.245
	β-actin	21.1577	20.636	19.5065	23.1045	20.6884			β-actin	21.1577	20.636	19.5065	23.1045	20.6884
		20.5156	20.5152	19.258	23.4264	20.9309				20.5156	20.5152	19.258	23.4264	20.9309
		20.9373	20.5489	19.2902	23.3531	20.6893				20.9373	20.5489	19.2902	23.3531	20.6893
		20.4868	20.5493	19.1058	22.7529	20.9054				20.4868	20.5493	19.1058	22.7529	20.9054
		20.5819	20.4121	19.2319	23.1086	20.7502				20.5819	20.4121	19.2319	23.1086	20.7502
	average value	20.7359	20.5323	19.2785	23.1491	20.7928			average value	20.7359	20.5323	19.2785	23.1491	20.7928
	△Ct	3.85313	5.5697	4.57752	5.00688	4.54317			△Ct	2.14213	3.5827	2.44752	3.23588	2.55217
		3.86613	5.5847	4.49952	4.97588	4.51217				2.18913	3.6727	2.41452	3.23988	2.57617
		3.87613	5.5887	4.51252	5.02188	4.65917				2.17913	3.6747	2.45352	3.26588	2.38017
		3.87013	5.5767	4.53352	5.03088	4.65117				2.16913	3.5567	2.44852	3.22088	2.45217
	average value	3.86638							average value	2.16988
	△△Ct	-0.01325	1.70332	0.711145	1.1405	0.676794			△△Ct	-0.02775	1.41282	0.277645	1.066	0.382294
		-0.00025	1.71832	0.633145	1.1095	0.645794				0.01925	1.50282	0.244645	1.07	0.406294
		0.00975	1.72232	0.646145	1.1555	0.792794				0.00925	1.50482	0.283645	1.096	0.210294
		0.00375	1.71032	0.667145	1.1645	0.784794				-0.00075	1.38682	0.278645	1.051	0.282294
	_△△Ct	0.01325	-1.70332	-0.711145	-1.1405	-0.676794			_△△Ct	0.02775	-1.41282	-0.277645	-1.066	-0.382294
		0.00025	-1.71832	-0.633145	-1.1095	-0.645794				-0.01925	-1.50282	-0.244645	-1.07	-0.406294
		-0.00975	-1.72232	-0.646145	-1.1555	-0.792794				-0.00925	-1.50482	-0.283645	-1.096	-0.210294
		-0.00375	-1.71032	-0.667145	-1.1645	-0.784794				0.00075	-1.38682	-0.278645	-1.051	-0.282294
	2-△△Ct	1.00923	0.307078	0.610835	0.453602	0.625554			2-△△Ct	1.01942	0.375576	0.824937	0.477641	0.767217
		1.00017	0.303901	0.644769	0.463454	0.639141				0.986746	0.352862	0.844024	0.476318	0.754559
		0.993265	0.30306	0.638986	0.44891	0.577225				0.993609	0.352373	0.821513	0.467811	0.864361
		0.997404	0.305591	0.629752	0.446118	0.580435				1.00052	0.382406	0.824365	0.482633	0.822283
	average value	1.00002	0.304908	0.631085	0.453021	0.605589			average value	1.00007	0.365804	0.82871	0.476101	0.802105
	SD	0.00676416	0.00178909	0.0148494	0.00760993	0.0314196			SD	0.0140707	0.015481	0.0103186	0.00615916	0.0508617

## Sheet: IL-6
		IL-6
		Normal	Model	CA	LLSLHFY14LD	LLSLHFY14HD
	Ct	26.412	23.545	23.564	26.701	24.878
		26.444	23.445	23.539	26.669	24.925
		26.374	23.475	23.401	26.624	24.889
		26.402	23.448	23.397	26.667	24.878
	β-actin	21.1577	20.636	19.5065	23.1045	20.6884
		20.5156	20.5152	19.258	23.4264	20.9309
		20.9373	20.5489	19.2902	23.3531	20.6893
		20.4868	20.5493	19.1058	22.7529	20.9054
		20.5819	20.4121	19.2319	23.1086	20.7502
	average value	20.7359	20.5323	19.2785	23.1491	20.7928
	△Ct	5.67613	3.0127	4.28552	3.55188	4.08517
		5.70813	2.9127	4.26052	3.51988	4.13217
		5.63813	2.9427	4.12252	3.47488	4.09617
		5.66613	2.9157	4.11852	3.51788	4.08517
	average value	5.67213
	△△Ct	0.004	-2.65943	-1.38661	-2.12025	-1.58696
		0.036	-2.75943	-1.41161	-2.15225	-1.53996
		-0.034	-2.72943	-1.54961	-2.19725	-1.57596
		-0.006	-2.75643	-1.55361	-2.15425	-1.58696
	_△△Ct	-0.004	2.65943	1.38661	2.12025	1.58696
		-0.036	2.75943	1.41161	2.15225	1.53996
		0.034	2.72943	1.54961	2.19725	1.57596
		0.006	2.75643	1.55361	2.15425	1.58696
	2-△△Ct	0.997231	6.31781	2.61463	4.34769	3.00415
		0.975355	6.77127	2.66033	4.4452	2.90786
		1.02385	6.63192	2.92737	4.58604	2.98133
		1.00417	6.7572	2.9355	4.45137	3.00415
	average value	1.00015	6.61955	2.78446	4.45757	2.97437
	SD	0.0200081	0.210683	0.17077	0.0979279	0.0456289
