# Supplementary material for: Protective effects of Lactococcus lactis subsp. lactis HFY14 supplementation on the brain, intestines, and motor function of antibiotic-treated mice
Source: Front Microbiol. 2024 Jun 14;15:1418556. doi: 10.3389/fmicb.2024.1418556 (PMC11211273; doi:10.3389/fmicb.2024.1418556)
Supplement: Supplementary file 1 [file Data_Sheet_1.ZIP › DATA/Figure 5-ZO-1.xlsx]

## Sheet: Sheet1
		Normal	Model	CA	LLSLHFY14LD	LLSLHFY14HD
	average	1.00029	0.214054	0.68018	0.341188	0.657991
	standard deviation	0.0276801	0.0180201	0.0274795	0.00476434	0.0452037
