# Supplementary material for: Protective effects of Lactococcus lactis subsp. lactis HFY14 supplementation on the brain, intestines, and motor function of antibiotic-treated mice
Source: Front Microbiol. 2024 Jun 14;15:1418556. doi: 10.3389/fmicb.2024.1418556 (PMC11211273; doi:10.3389/fmicb.2024.1418556)
Supplement: Supplementary file 1 [file Data_Sheet_1.ZIP › DATA/Figure 5.xlsx]

## Sheet: occludin-1
		occludin-1
		Normal	Model	CA	LLSLHFY14LD	LLSLHFY14HD
	Ct	24.551	25.878	20.423	25.568	24.825
		24.478	25.779	20.431	25.615	25.036
		24.495	25.806	20.357	25.548	24.905
		24.493	25.823	20.389	25.66	25.012
	β-actin	25.8663	24.9144	20.6728	26.8078	25.1981
		24.9191	22.3452	20.5918	25.2112	25.688
		24.4739	23.8777	20.6698	28.8321	25.2945
		26.3389	25.5349	21.2609	21.7352	27.0939
		26.8904	24.8583	22.9336	24.6024	25.4058
	average value	25.6977	24.3061	21.2258	25.4377	25.736
	△Ct	-1.1467	1.57187	-0.802793	0.130265	-0.911031
		-1.2197	1.47287	-0.794793	0.177265	-0.700031
		-1.2027	1.49987	-0.868793	0.110265	-0.831031
		-1.2047	1.51687	-0.836793	0.222265	-0.724031
	average value	-1.19345
	△△Ct	0.04675	2.76533	0.390659	1.32372	0.282421
		-0.02625	2.66633	0.398659	1.37072	0.493421
		-0.00925	2.69333	0.324659	1.30372	0.362421
		-0.01125	2.71033	0.356659	1.41572	0.469421
	_△△Ct	-0.04675	-2.76533	-0.390659	-1.32372	-0.282421
		0.02625	-2.66633	-0.398659	-1.37072	-0.493421
		0.00925	-2.69333	-0.324659	-1.30372	-0.362421
		0.01125	-2.71033	-0.356659	-1.41572	-0.469421
	2-△△Ct	0.968115	0.14708	0.762781	0.399504	0.82221
		1.01836	0.157527	0.758563	0.386699	0.710338
		1.00643	0.154607	0.798487	0.405081	0.777858
		1.00783	0.152795	0.780971	0.374823	0.722254
	average value	1.00018	0.153002	0.775201	0.391527	0.758165
	SD	0.0220328	0.00440321	0.0183177	0.013536	0.051854

## Sheet: ZO-1
		ZO-1
		Normal	Model	CA	LLSLHFY14LD	LLSLHFY14HD
	Ct	25.678	26.545	21.802	27.001	26.423
		25.774	26.554	21.747	27.042	26.302
		25.708	26.415	21.787	26.998	26.474
		25.723	26.714	21.887	27.008	26.263
	β-actin	25.8663	24.9144	20.6728	26.8078	25.1981
		24.9191	22.3452	20.5918	25.2112	25.688
		24.4739	23.8777	20.6698	28.8321	25.2945
		26.3389	25.5349	21.2609	21.7352	27.0939
		26.8904	24.8583	22.9336	24.6024	25.4058
	average value	25.6977	24.3061	21.2258	25.4377	25.736
	△Ct	-0.019702	2.23887	0.576207	1.56327	0.686969
		0.076298	2.24787	0.521207	1.60427	0.565969
		0.010298	2.10887	0.561207	1.56027	0.737969
		0.025298	2.40787	0.661207	1.57027	0.526969
	average value	0.023048
	△△Ct	-0.04275	2.21583	0.553159	1.54022	0.663921
		0.05325	2.22483	0.498159	1.58122	0.542921
		-0.01275	2.08583	0.538159	1.53722	0.714921
		0.00225	2.38483	0.638159	1.54722	0.503921
	_△△Ct	0.04275	-2.21583	-0.553159	-1.54022	-0.663921
		-0.05325	-2.22483	-0.498159	-1.58122	-0.542921
		0.01275	-2.08583	-0.538159	-1.53722	-0.714921
		-0.00225	-2.38483	-0.638159	-1.54722	-0.503921
	2-△△Ct	1.03008	0.215263	0.681526	0.343834	0.63116
		0.963763	0.213924	0.70801	0.3342	0.68638
		1.00888	0.235561	0.688649	0.344549	0.609238
		0.998442	0.191468	0.642533	0.342169	0.705187
	average value	1.00029	0.214054	0.68018	0.341188	0.657991
	SD	0.0276801	0.0180201	0.0274795	0.00476434	0.0452037

## Sheet: claudin-1
		claudin-1
		Normal	Model	CA	LLSLHFY14LD	LLSLHFY14HD
	Ct	28.778	30.586	24.945	29.878	29.432
		28.698	30.665	24.949	29.995	29.445
		28.701	30.701	24.901	29.903	29.458
		28.736	30.598	24.932	29.917	29.514
	average value	28.7282	30.6375	24.9318	29.9233	29.4622
	β-actin	25.8663	24.9144	20.6728	26.8078	25.1981
		24.9191	22.3452	20.5918	25.2112	25.688
		24.4739	23.8777	20.6698	28.8321	25.2945
		26.3389	25.5349	21.2609	21.7352	27.0939
		26.8904	24.8583	22.9336	24.6024	25.4058
	average value	25.6977	24.3061	21.2258	25.4377	25.736
	△Ct	3.0803	6.27987	3.71921	4.44027	3.69597
		3.0003	6.35887	3.72321	4.55727	3.70897
		3.0033	6.39487	3.67521	4.46527	3.72197
		3.0383	6.29187	3.70621	4.47927	3.77797
	average value	3.03055
	△△Ct	0.04975	3.24933	0.688659	1.40972	0.665421
		-0.03025	3.32833	0.692659	1.52672	0.678421
		-0.02725	3.36433	0.644659	1.43472	0.691421
		0.00775	3.26133	0.675659	1.44872	0.747421
	_△△Ct	-0.04975	-3.24933	-0.688659	-1.40972	-0.665421
		0.03025	-3.32833	-0.692659	-1.52672	-0.678421
		0.02725	-3.36433	-0.644659	-1.43472	-0.691421
		-0.00775	-3.26133	-0.675659	-1.44872	-0.747421
	2-△△Ct	0.966104	0.105161	0.62043	0.376386	0.630504
		1.02119	0.0995575	0.618713	0.347066	0.624849
		1.01907	0.0971039	0.639644	0.369919	0.619243
		0.994643	0.10429	0.626046	0.366347	0.595667
	average value	1.00025	0.101528	0.626208	0.36493	0.617566
	SD	0.025755	0.00384205	0.00948888	0.0126128	0.0153059
