# Supplementary material for: Protective effects of Lactococcus lactis subsp. lactis HFY14 supplementation on the brain, intestines, and motor function of antibiotic-treated mice
Source: Front Microbiol. 2024 Jun 14;15:1418556. doi: 10.3389/fmicb.2024.1418556 (PMC11211273; doi:10.3389/fmicb.2024.1418556)
Supplement: Supplementary file 1 [file Data_Sheet_1.ZIP › DATA/Figure 6.xlsx]

## Sheet: Firmicutes
		Normal	Model	CA	LLSLHFY14LD	LLSLHFY14HD
	Ct	25.681	22.856	24.068	23.845	25.753
		25.664	22.923	23.956	23.856	25.736
		25.812	22.901	23.925	23.71	25.862
		25.774	22.788	24.047	23.853	25.67
	Total bacteria	23.557	23.525	23.512	23.487	23.503
		23.457	23.508	23.503	23.486	23.497
		23.445	23.551	23.448	23.496	23.515
		23.502	23.498	23.487	23.507	23.506
		23.485	23.505	23.498	23.51	23.511
	average value	23.4892	23.5174	23.4896	23.4972	23.5064
	△Ct	2.1918	-0.6614	0.5784	0.3478	2.2466
		2.1748	-0.5944	0.4664	0.3588	2.2296
		2.3228	-0.6164	0.4354	0.2128	2.3556
		2.2848	-0.7294	0.5574	0.3558	2.1636
	average value	2.24355
	△△Ct	-0.05175	-2.90495	-1.66515	-1.89575	0.00305
		-0.06875	-2.83795	-1.77715	-1.88475	-0.01395
		0.07925	-2.85995	-1.80815	-2.03075	0.11205
		0.04125	-2.97295	-1.68615	-1.88775	-0.07995
	_△△Ct	0.05175	2.90495	1.66515	1.89575	-0.00305
		0.06875	2.83795	1.77715	1.88475	0.01395
		-0.07925	2.85995	1.80815	2.03075	-0.11205
		-0.04125	2.97295	1.68615	1.88775	0.07995
	2-△△Ct	1.03652	7.48992	3.17147	3.72115	0.997888
		1.04881	7.15003	3.42748	3.69289	1.00972
		0.94655	7.2599	3.50193	4.08617	0.925272
		0.971813	7.8514	3.21797	3.70058	1.05698
	average value	1.00092	7.43781	3.32971	3.8002	0.997465
	SD	0.0495448	0.309967	0.159944	0.191023	0.0544801

## Sheet: Bacteroidetes
		Normal	Model	CA	LLSLHFY14LD	LLSLHFY14HD
	Ct	21.036	24.12	22.146	22.556	21.052
		21.115	24.136	22.148	22.608	21.174
		21.108	24.221	22.209	22.601	21.105
		21.119	24.236	22.175	22.577	21.098
	Total bacteria	23.557	23.525	23.512	23.487	23.503
		23.457	23.508	23.503	23.486	23.497
		23.445	23.551	23.448	23.496	23.515
		23.502	23.498	23.487	23.507	23.506
		23.485	23.505	23.498	23.51	23.511
	average value	23.4892	23.5174	23.4896	23.4972	23.5064
	△Ct	-2.4532	0.6026	-1.3436	-0.9412	-2.4544
		-2.3742	0.6186	-1.3416	-0.8892	-2.3324
		-2.3812	0.7036	-1.2806	-0.8962	-2.4014
		-2.3702	0.7186	-1.3146	-0.9202	-2.4084
	average value	-2.3947
	△△Ct	-0.0585	2.9973	1.0511	1.4535	-0.0597
		0.0205	3.0133	1.0531	1.5055	0.0623
		0.0135	3.0983	1.1141	1.4985	-0.0067
		0.0245	3.1133	1.0801	1.4745	-0.0137
	_△△Ct	0.0585	-2.9973	-1.0511	-1.4535	0.0597
		-0.0205	-3.0133	-1.0531	-1.5055	-0.0623
		-0.0135	-3.0983	-1.1141	-1.4985	0.0067
		-0.0245	-3.1133	-1.0801	-1.4745	0.0137
	2-△△Ct	1.04138	0.125234	0.4826	0.365135	1.04225
		0.985891	0.123853	0.481931	0.352208	0.957736
		0.990686	0.116767	0.461979	0.353921	1.00465
		0.983161	0.115559	0.472996	0.359858	1.00954
	average value	1.00028	0.120353	0.474877	0.35778	1.00355
	SD	0.0275775	0.00489629	0.00964886	0.00589757	0.0348025
