# Supplementary material for: Protective effects of Lactococcus lactis subsp. lactis HFY14 supplementation on the brain, intestines, and motor function of antibiotic-treated mice
Source: Front Microbiol. 2024 Jun 14;15:1418556. doi: 10.3389/fmicb.2024.1418556 (PMC11211273; doi:10.3389/fmicb.2024.1418556)
Supplement: Supplementary file 1 [file Data_Sheet_1.ZIP › DATA/Table 2.xlsx]

## Sheet: Sheet1
	Body weight	Normal	Model	CA	LLSLHFY14LD	LLSLHFY14HD			Liver weight	Normal	Model	CA	LLSLHFY14LD	LLSLHFY14HD
		26.52	23.71	25.23	20.53	28.76				0.82	0.98	0.77	0.88	0.91
		36.64	18.42	29.64	25.51	28.42				0.88	0.91	0.79	0.93	0.82
		29.51	24.83	25.61	25.58	25.73				0.84	0.9	0.89	0.85	0.83
		33.78	24.14	32.08	24.67	29.64				0.86	0.91	0.96	0.84	0.78
		31.23	25.47	30.73	28.09	26.02				0.79	0.87	0.76	0.89	0.87
		28.6	24.13	23.82	23.45	25.71				0.85	0.91	0.87	0.84	0.86
		28.91	24.18	26.97	25.58	26.46				0.86	0.88	0.87	0.85	0.83
		28.63	25.02	26.67	28.39	30.43				0.82	0.86	0.89	0.81	0.83
		34.84	22.23	26.01	25.54	25.26				0.8	0.98	0.81	0.78	0.72
		33.15	25.6	31.13	27.85	26.37				1.03	0.93	0.84	0.79	0.89
	average	31.181	23.773	27.789	25.519	27.28			average	0.855	0.913	0.845	0.846	0.834
	standard deviation	3.27731	2.11758	2.86333	2.3614	1.85646			standard deviation	0.0677003	0.0411096	0.0629374	0.0459952	0.0548128
					Liver index	Normal	Model	CA	LLSLHFY14LD	LLSLHFY14HD
						3.09201	4.13328	3.05192	4.28641	3.16412
						2.40175	4.94028	2.66532	3.64563	2.88529
						2.84649	3.62465	3.4752	3.32291	3.22581
						2.54589	3.76968	2.99252	3.40495	2.63158
						2.52962	3.41578	2.47315	3.16839	3.34358
						2.97203	3.77124	3.65239	3.58209	3.345
						2.97475	3.63937	3.22581	3.32291	3.13681
						2.86413	3.43725	3.33708	2.85312	2.72757
						2.29621	4.40846	3.11419	3.05403	2.85036
						3.10709	3.63281	2.69836	2.83662	3.37505
					average	2.763	3.87728	3.06859	3.34771	3.06852
					standard deviation	0.294839	0.48158	0.37496	0.42864	0.273442
