# Supplementary material for: Protective effects of Lactococcus lactis subsp. lactis HFY14 supplementation on the brain, intestines, and motor function of antibiotic-treated mice
Source: Front Microbiol. 2024 Jun 14;15:1418556. doi: 10.3389/fmicb.2024.1418556 (PMC11211273; doi:10.3389/fmicb.2024.1418556)
Supplement: Supplementary file 1 [file Data_Sheet_1.ZIP › DATA/Table 3 and 4.xlsx]

## Sheet: serum GSH
	Normal	Model	CA	LLSLHFY14LD	LLSLHFY14HD
	0.784	0.529	0.658	0.564	0.706
	0.726	0.535	0.72	0.596	0.648
OD	0.716	0.478	0.727	0.508	0.671
	0.721	0.489	0.673	0.614	0.658
	0.721	0.503	0.68	0.57	0.641
	0.76	0.503	0.666	0.529	0.666
	0.683	0.45	0.726	0.576	0.706
	0.68	0.491	0.645	0.589	0.714
	0.693	0.523	0.683	0.587	0.641
	0.721	0.524	0.706	0.573	0.675
average value	0.7205	0.5025	0.6884	0.5706	0.6726
	0.731667	0.476667	0.605667	0.511667	0.653667
	0.673667	0.482667	0.667667	0.543667	0.595667
Blank deduction background	0.663667	0.425667	0.674667	0.455667	0.618667
	0.668667	0.436667	0.620667	0.561667	0.605667
	0.668667	0.450667	0.627667	0.517667	0.588667
	0.707667	0.450667	0.613667	0.476667	0.613667
	0.630667	0.397667	0.673667	0.523667	0.653667
	0.627667	0.438667	0.592667	0.536667	0.661667
	0.640667	0.470667	0.630667	0.534667	0.588667
	0.668667	0.471667	0.653667	0.520667	0.622667
	0.465056	0.210056	0.339056	0.245056	0.387056
	0.407056	0.216056	0.401056	0.277056	0.329056
Measurement - Blank	0.397056	0.159056	0.408056	0.189056	0.352056
	0.402056	0.170056	0.354056	0.295056	0.339056
	0.402056	0.184056	0.361056	0.251056	0.322056
	0.441056	0.184056	0.347056	0.210056	0.347056
	0.364056	0.131056	0.407056	0.257056	0.387056
	0.361056	0.172056	0.326056	0.270056	0.395056
	0.374056	0.204056	0.364056	0.268056	0.322056
	0.402056	0.205056	0.387056	0.254056	0.356056
	163.098	73.6678	118.909	85.9425	135.743
	142.757	75.772	140.653	97.1651	115.402
	139.25	55.7818	143.108	66.303	123.468
GSH	141.003	59.6396	124.17	103.478	118.909
	141.003	64.5494	126.624	88.0468	112.947
	154.681	64.5494	121.715	73.6678	121.715
	127.677	45.962	142.757	90.151	135.743
	126.624	60.341	114.35	94.7102	138.548
	131.184	71.5636	127.677	94.0088	112.947
	141.003	71.9143	135.743	89.0989	124.871
average value	140.828	64.3741	129.57	88.2572	124.029
SD	11.3621	9.28802	10.3631	11.0064	9.64878
Blank	Standard	Standard - Blank	Hollow hole		Blank deduction background	Blank deduction background	Standard - Blank Subtraction
0.35	0.482	0.132	0.052		0.297667	0.429667	0.132
0.339	0.465	0.126	0.053		0.286667	0.412667	0.126
0.307	0.436	0.129	0.051		0.254667	0.383667	0.129
0.316	0.38	0.064	0.052		0.263667	0.327667	0.064
0.291	0.419	0.128	0.053		0.238667	0.366667	0.128
0.304	0.432	0.128	0.053		0.251667	0.379667	0.128
0.342	0.477	0.135	0.0523333		0.289667	0.424667	0.135
0.335	0.462	0.127			0.282667	0.409667	0.127
0.307	0.427	0.12			0.254667	0.374667	0.12
0.32	0.376	0.056			0.267667	0.323667	0.056
0.295	0.416	0.121			0.242667	0.363667	0.121
0.309	0.429	0.12			0.256667	0.376667	0.12
0.344	0.479	0.135			0.291667	0.426667	0.135
0.334	0.461	0.127			0.281667	0.408667	0.127
0.314	0.43	0.116			0.261667	0.377667	0.116
0.323	0.379	0.056			0.270667	0.326667	0.056
0.298	0.415	0.117			0.245667	0.362667	0.117
0.313	0.429	0.116			0.260667	0.376667	0.116
0.318944	0.433	0.114056	average value	average value	0.266611	0.380667	0.114056

## Sheet: Brain GSH
	Normal	Model	CA	LLSLHFY14LD	LLSLHFY14HD
	3.45	2.012	2.631	2.678	3.818
	3.663	2.012	2.624	2.686	3.515
OD	3.499	1.953	2.682	2.672	3.82
	3.429	2.094	2.654	2.338	3.759
	3.683	1.998	2.858	2.741	3.489
	3.596	1.868	2.825	2.711	3.446
	3.667	2.012	2.591	2.699	3.632
	3.352	1.984	2.601	2.638	3.392
	3.315	2.274	2.845	2.502	3.856
	3.592	1.917	2.794	2.46	3.597
average value	3.5246	2.0124	2.7105	2.6125	3.6324
	3.35091	1.91291	2.53191	2.57891	3.71891
	3.56391	1.91291	2.52491	2.58691	3.41591
	3.39991	1.85391	2.58291	2.57291	3.72091
	3.32991	1.99491	2.55491	2.23891	3.65991
Measurement - Blank	3.58391	1.89891	2.75891	2.64191	3.38991
	3.49691	1.76891	2.72591	2.61191	3.34691
	3.56791	1.91291	2.49191	2.59991	3.53291
	3.25291	1.88491	2.50191	2.53891	3.29291
	3.21591	2.17491	2.74591	2.40291	3.75691
	3.49291	1.81791	2.69491	2.36091	3.49791
Protein	2.77105	3.31513	2.39712	2.9788	3.38507
	16.5917	7.91709	14.492	11.8786	15.0737
	17.6463	7.91709	14.452	11.9155	13.8456
	16.8343	7.67291	14.784	11.851	15.0818
	16.4877	8.25647	14.6237	10.3126	14.8346
	17.7454	7.85915	15.7913	12.1688	13.7402
	17.3146	7.32111	15.6025	12.0306	13.5659
	17.6661	7.91709	14.2631	11.9754	14.3198
	16.1064	7.80121	14.3203	11.6944	13.347
	15.9232	9.00145	15.7169	11.068	15.2277
	17.2948	7.52391	15.425	10.8745	14.1779
average value	17.1837	7.83727	14.8584	11.5769	14.3214
SD	0.537949	0.285412	0.596993	0.611057	0.693941
	Blank	Standard	Hollow hole
	0.0829	0.275	0.0749
	0.108	0.252	0.0716
	0.1153	0.2393	0.0725
	0.1063	0.2214	0.074
	0.0733	0.2424	0.0717
	0.1098	0.2434	0.073
	0.0831	0.2748	0.0745
	0.1078	0.2515	0.0718
	0.1149	0.2388	0.0726
	0.1065	0.2202
	0.0727	0.24
	0.1101	0.2416
	0.0826	0.2741
	0.1078	0.2512
	0.1145	0.2381
	0.1061	0.2192
	0.0729	0.2419
	0.109	0.2425
average value	0.0990889	0.244856
		0.145767

## Sheet: serum cuzn-SOD
	Normal	Model	CA	LLSLHFY14LD	LLSLHFY14HD	Comparison	Blank
	0.292	0.326	0.307	0.364	0.262	0.433	0.042
	0.238	0.33	0.293	0.321	0.294	0.425	0.041
	0.247	0.325	0.31	0.322	0.304	0.361	0.042
	0.275	0.321	0.288	0.326	0.292	0.356	0.042
OD	0.246	0.33	0.282	0.311	0.332	0.433	0.042
	0.22	0.353	0.246	0.322	0.291	0.424	0.045
	0.242	0.363	0.279	0.306	0.312	0.361	0.042
	0.267	0.359	0.316	0.337	0.278	0.356	0.041
	0.265	0.348	0.275	0.355	0.276	0.433	0.041
	0.273	0.361	0.298	0.342	0.333	0.424	0.042
						0.36	0.042
						0.356	0.042
							0.042
							0.045
							0.042
							0.041
							0.041
							0.042
							0.042
							0.042
							0.04205
	0.24995	0.28395	0.26495	0.32195	0.21995	0.39095
	0.19595	0.28795	0.25095	0.27895	0.25195	0.38295
	0.20495	0.28295	0.26795	0.27995	0.26195	0.31895
	0.23295	0.27895	0.24595	0.28395	0.24995	0.31395
	0.20395	0.28795	0.23995	0.26895	0.28995	0.39095
	0.17795	0.31095	0.20395	0.27995	0.24895	0.38195
Blank deduction background	0.19995	0.32095	0.23695	0.26395	0.26995	0.31895
	0.22495	0.31695	0.27395	0.29495	0.23595	0.31395
	0.22295	0.30595	0.23295	0.31295	0.23395	0.39095
	0.23095	0.31895	0.25595	0.29995	0.29095	0.38195
						0.31795
						0.31395
						0.35145
	0.1015	0.0675	0.0865	0.0295	0.1315
Comparison - Determination	0.1555	0.0635	0.1005	0.0725	0.0995
	0.1465	0.0685	0.0835	0.0715	0.0895
	0.1185	0.0725	0.1055	0.0675	0.1015
	0.1475	0.0635	0.1115	0.0825	0.0615
	0.1735	0.0405	0.1475	0.0715	0.1025
	0.1515	0.0305	0.1145	0.0875	0.0815
	0.1265	0.0345	0.0775	0.0565	0.1155
	0.1285	0.0455	0.1185	0.0385	0.1175
	0.1205	0.0325	0.0955	0.0515	0.0605
	128.229	85.2753	109.279	37.2685	166.129
	196.449	80.2219	126.965	91.592	125.702
	185.079	86.5386	105.489	90.3286	113.069
	149.706	91.592	133.282	85.2753	128.229
	186.342	80.2219	140.862	104.225	77.6953
	219.189	51.1652	186.342	90.3286	129.492
SOD	191.396	38.5318	144.652	110.542	102.962
	159.812	43.5851	97.9087	71.3786	145.915
	162.339	57.4819	149.706	48.6385	148.442
	152.232	41.0585	120.649	65.0619	76.4319
average value	173.077	65.5672	131.513	79.4639	121.407
SD	27.1038	21.1414	25.9058	23.5688	29.449

## Sheet: Brain T-SOD
				T-SOD
	Normal	Model	CA	LLSLHFY14LD	LLSLHFY14HD	Comparison	Blank
	0.058	0.147	0.144	0.115	0.048	0.433	0.0468
	0.052	0.153	0.152	0.126	0.047	0.425	0.0444
OD	0.051	0.152	0.138	0.105	0.046	0.361	0.04449
	0.051	0.148	0.149	0.122	0.046	0.356	0.0467
	0.048	0.157	0.145	0.118	0.047	0.433	0.0444
	0.057	0.152	0.153	0.117	0.046	0.424	0.0449
	0.049	0.161	0.151	0.123	0.047	0.361	0.0467
	0.055	0.157	0.151	0.113	0.047	0.356	0.0443
	0.053	0.161	0.141	0.129	0.054	0.433	0.0448
	0.05	0.157	0.152	0.128	0.048	0.424	0.0452767
						0.36
						0.356
						Comparison
	0.0127233	0.101723	0.0987233	0.0697233	0.00272333	0.387723
	0.00672333	0.107723	0.106723	0.0807233	0.00172333	0.379723
	0.00572333	0.106723	0.0927233	0.0597233	0.000723333	0.315723
Blank deduction background	0.00572333	0.102723	0.103723	0.0767233	0.000723333	0.310723
	0.00272333	0.111723	0.0997233	0.0727233	0.00172333	0.387723
	0.0117233	0.106723	0.107723	0.0717233	0.000723333	0.378723
	0.00372333	0.115723	0.105723	0.0777233	0.00172333	0.315723
	0.00972333	0.111723	0.105723	0.0677233	0.00172333	0.310723
	0.00772333	0.115723	0.0957233	0.0837233	0.00872333	0.387723
	0.00472333	0.111723	0.106723	0.0827233	0.00272333	0.378723
						0.314723
						0.310723
						0.348223
	0.3355	0.2465	0.2495	0.2785	0.3455
	0.3415	0.2405	0.2415	0.2675	0.3465
	0.3425	0.2415	0.2555	0.2885	0.3475
	0.3425	0.2455	0.2445	0.2715	0.3475
	0.3455	0.2365	0.2485	0.2755	0.3465
	0.3365	0.2415	0.2405	0.2765	0.3475
Comparison - Determination	0.3445	0.2325	0.2425	0.2705	0.3465
	0.3385	0.2365	0.2425	0.2805	0.3465
	0.3405	0.2325	0.2525	0.2645	0.3395
	0.3435	0.2365	0.2415	0.2655	0.3455
Protein	2.77105	3.56061	2.39712	2.9788	3.38507
	46.5903	26.6403	40.0523	35.9774	39.276
	47.4235	25.9919	38.768	34.5564	39.3897
	47.5623	26.1	41.0154	37.2693	39.5034
SOD	47.5623	26.5323	39.2496	35.0732	39.5034
	47.9789	25.5596	39.8917	35.5899	39.3897
	46.7291	26.1	38.6075	35.7191	39.5034
	47.8401	25.1273	38.9285	34.944	39.3897
	47.0069	25.5596	38.9285	36.2358	39.3897
	47.2846	25.1273	40.5339	34.1689	38.594
	47.7012	25.5596	38.768	34.2981	39.276
average value	47.3679	25.8298	39.4744	35.3832	39.3215
SD	0.402542	0.319262	0.368684	0.439102	0.566196

## Sheet: serum MDA
	Normal	Model	CA	LLSLHFY14LD	LLSLHFY14HD	Blank 1	Blank 2	Standard 1	Standard 2	Hollow hole
	0.171	0.236	0.183	0.219	0.163	0.059	0.043	0.076	0.089	0.042
	0.149	0.321	0.211	0.26	0.185	0.058	0.053	0.077	0.085	0.043
	0.136	0.234	0.204	0.207	0.222	0.058	0.043	0.076	0.097	0.042
OD	0.124	0.269	0.213	0.212	0.228	0.06	0.045	0.076	0.091	0.041
	0.148	0.281	0.148	0.27	0.164	0.059	0.053	0.076	0.086	0.042
	0.138	0.248	0.18	0.227	0.192	0.059	0.045	0.076	0.083	0.043
	0.145	0.279	0.183	0.221	0.149	0.06	0.045	0.076	0.09	0.042
	0.143	0.278	0.183	0.256	0.188	0.059	0.05	0.076	0.088	0.042
	0.144	0.291	0.15	0.217	0.203	0.059	0.053	0.077	0.086	0.043
	0.156	0.279	0.18	0.195	0.201	0.058	0.045	0.076	0.083	0.042
average value	0.1454	0.2716	0.1835	0.2284	0.1895	0.0589	0.0475	0.0762	0.0878	0.0422
	0.1288	0.1938	0.1408	0.1768	0.1208	0.0168	0.0008	0.0338	0.0468
	0.1068	0.2788	0.1688	0.2178	0.1428	0.0158	0.0108	0.0348	0.0428
	0.0938	0.1918	0.1618	0.1648	0.1798	0.0158	0.0008	0.0338	0.0548
Blank deduction background	0.0818	0.2268	0.1708	0.1698	0.1858	0.0178	0.0028	0.0338	0.0488
	0.1058	0.2388	0.1058	0.2278	0.1218	0.0168	0.0108	0.0338	0.0438
	0.0958	0.2058	0.1378	0.1848	0.1498	0.0168	0.0028	0.0338	0.0408
	0.1028	0.2368	0.1408	0.1788	0.1068	0.0178	0.0028	0.0338	0.0478
	0.1008	0.2358	0.1408	0.2138	0.1458	0.0168	0.0078	0.0338	0.0458
	0.1018	0.2488	0.1078	0.1748	0.1608	0.0168	0.0108	0.0348	0.0438
	0.1138	0.2368	0.1378	0.1528	0.1588	0.0158	0.0028	0.0338	0.0408
average value	0.1032	0.2294	0.1413	0.1862	0.1473		0.0053		0.0456
	0.1235	0.1885	0.1355	0.1715	0.1155
	0.1015	0.2735	0.1635	0.2125	0.1375
Measurement - Blank	0.0885	0.1865	0.1565	0.1595	0.1745			Standard - Blank Subtraction	0.0403
	0.0765	0.2215	0.1655	0.1645	0.1805
	0.1005	0.2335	0.1005	0.2225	0.1165
	0.0905	0.2005	0.1325	0.1795	0.1445
	0.0975	0.2315	0.1355	0.1735	0.1015
	0.0955	0.2305	0.1355	0.2085	0.1405
	0.0965	0.2435	0.1025	0.1695	0.1555
	0.1085	0.2315	0.1325	0.1475	0.1535
	6.12903	9.35484	6.72457	8.51117	5.73201
MDA	5.03722	13.5732	8.11414	10.5459	6.82382
	4.39206	9.25558	7.76675	7.91563	8.66005
	3.79653	10.9926	8.2134	8.16377	8.95782
	4.98759	11.5881	4.98759	11.0422	5.78164
	4.49132	9.95037	6.57568	8.90819	7.17122
	4.83871	11.4888	6.72457	8.61042	5.03722
	4.73945	11.4392	6.72457	10.3474	6.9727
	4.78908	12.0844	5.08685	8.41191	7.71712
	5.38462	11.4888	6.57568	7.3201	7.61787
average value	4.85856	11.1216	6.74938	8.97767	7.04715
SD	0.618171	1.31307	1.10409	1.23886	1.26791

## Sheet: Brain MDA
	Normal	Model	CA	LLSLHFY14LD	LLSLHFY14HD	Blank 1	Blank 2	Standard 1	Standard 2	Hollow hole			Blank 1	Blank 2	Standard 1	Standard 2	Hollow hole
	0.083	0.182	0.146	0.15	0.109	0.0676	0.0691	0.0372	0.0366	0.0457			0.059	0.043	0.076	0.089	0.042
	0.082	0.192	0.132	0.171	0.105	0.0681	0.0671	0.0381	0.0363	0.0442			0.058	0.053	0.077	0.085	0.043
OD	0.082	0.196	0.139	0.164	0.118	0.0664	0.0693	0.0366	0.0366	0.0454			0.058	0.043	0.076	0.097	0.042
	0.065	0.206	0.128	0.169	0.115	0.0685	0.0692	0.0368	0.0375	0.0457			0.06	0.045	0.076	0.091	0.041
	0.086	0.185	0.144	0.163	0.109	0.0667	0.068	0.0364	0.0363	0.0439			0.059	0.053	0.076	0.086	0.042
	0.089	0.197	0.128	0.155	0.113	0.0671	0.069	0.038	0.0366	0.0437			0.059	0.045	0.076	0.083	0.043
	0.082	0.18	0.141	0.155	0.11	0.0681	0.0689	0.0373	0.0366	0.0457			0.06	0.045	0.076	0.09	0.042
	0.082	0.173	0.131	0.152	0.111	0.068	0.0669	0.0381	0.0362	0.0442			0.059	0.053	0.077	0.086	0.043
	0.083	0.182	0.13	0.15	0.108	0.0663	0.0692	0.0365	0.0365	0.0453			0.058	0.045	0.076	0.083	0.042
	0.082	0.201	0.135	0.157	0.108	0.0684	0.0691	0.0368	0.0374	0.0456		average value	0.0588889	0.0472222	0.0762222	0.0877778	0.0422222
						0.0666	0.0679	0.0364	0.0363	0.0438
						0.0671	0.0689	0.0378	0.0365	0.0436			0.0167778	0.000777778	0.0337778	0.0467778
						0.0684	0.0689	0.0374	0.0367	0.0457			0.0157778	0.0107778	0.0347778	0.0427778
						0.068	0.067	0.0381	0.0362	0.0442			0.0157778	0.000777778	0.0337778	0.0547778
						0.0663	0.0692	0.0366	0.0366	0.0453			0.0177778	0.00277778	0.0337778	0.0487778
						0.0683	0.0691	0.0368	0.0375	0.0456			0.0167778	0.0107778	0.0337778	0.0437778
						0.0666	0.0678	0.0365	0.0363	0.0438			0.0167778	0.00277778	0.0337778	0.0407778
						0.0671	0.0689	0.0379	0.0366	0.0437			0.0177778	0.00277778	0.0337778	0.0477778
							0.067975		0.0369056	0.0447278			0.0167778	0.0107778	0.0347778	0.0437778
													0.0157778	0.00277778	0.0337778	0.0407778
	0.0407778	0.139778	0.103778	0.107778	0.0667778			Standard - Blank Subtraction	0.0310694					0.0108333		0.0397778
	0.0397778	0.149778	0.0897778	0.128778	0.0627778
	0.0397778	0.153778	0.0967778	0.121778	0.0757778									Standard - Blank Subtraction	0.0289444
Blank deduction background	0.0227778	0.163778	0.0857778	0.126778	0.0727778
	0.0437778	0.142778	0.101778	0.120778	0.0667778
	0.0467778	0.154778	0.0857778	0.112778	0.0707778
	0.0397778	0.137778	0.0987778	0.112778	0.0677778
	0.0397778	0.130778	0.0887778	0.109778	0.0687778
	0.0407778	0.139778	0.0877778	0.107778	0.0657778
	0.0397778	0.158778	0.0927778	0.114778	0.0657778
	0.0299444	0.128944	0.0929444	0.0969444	0.0559444
	0.0289444	0.138944	0.0789444	0.117944	0.0519444
Measurement - Blank	0.0289444	0.142944	0.0859444	0.110944	0.0649444
	0.0119444	0.152944	0.0749444	0.115944	0.0619444
	0.0329444	0.131944	0.0909444	0.109944	0.0559444
	0.0359444	0.143944	0.0749444	0.101944	0.0599444
	0.0289444	0.126944	0.0879444	0.101944	0.0569444
	0.0289444	0.119944	0.0779444	0.0989444	0.0579444
	0.0299444	0.128944	0.0769444	0.0969444	0.0549444
	0.0289444	0.147944	0.0819444	0.103944	0.0549444
	2.77105	3.31513	5.39712	3.9788	3.38507
Protein
	3.73342	13.4381	5.94971	8.41793	5.70984
	3.60874	14.4802	5.05352	10.2414	5.30159
	3.60874	14.8971	5.50162	9.63358	6.62841
	1.48921	15.9392	4.79747	10.0677	6.32222
MDA	4.10745	13.7507	5.82168	9.54675	5.70984
	4.48149	15.0013	4.79747	8.85209	6.1181
	3.60874	13.2296	5.62964	8.85209	5.81191
	3.60874	12.5001	4.98951	8.59159	5.91397
	3.73342	13.4381	4.92549	8.41793	5.60778
	3.60874	15.4182	5.24556	9.02576	5.60778
	3.55887	14.2093	5.27117	9.16469	5.87315
average value	0.782377	1.10095	0.426971	0.666596	0.388494
SD

## Sheet: serum IL-10
	Normal	Model	CA	LLSLHFY14LD	LLSLHFY14HD
	0.107	0.083	0.109	0.087	0.104
OD	0.112	0.076	0.109	0.084	0.104
	0.124	0.084	0.104	0.081	0.102
	0.123	0.079	0.105	0.08	0.091
	0.117	0.081	0.112	0.084	0.098
	0.114	0.086	0.104	0.076	0.1
	0.12	0.077	0.086	0.082	0.091
	0.117	0.074	0.102	0.09	0.097
	0.122	0.075	0.106	0.089	0.109
	0.11	0.082	0.088	0.089	0.099
	0.06299	0.03899	0.06499	0.04299	0.05999
Blank deduction background	0.06799	0.03199	0.06499	0.03999	0.05999
	0.07999	0.03999	0.05999	0.03699	0.05799
	0.07899	0.03499	0.06099	0.03599	0.04699
	0.07299	0.03699	0.06799	0.03999	0.05399
	0.06999	0.04199	0.05999	0.03199	0.05599
	0.07599	0.03299	0.04199	0.03799	0.04699
	0.07299	0.02999	0.05799	0.04599	0.05299
	0.07799	0.03099	0.06199	0.04499	0.06499
	0.06599	0.03799	0.04399	0.04499	0.05499
	19.6964	5.41071	20.8869	7.79167	17.9107
IL-10	22.6726	1.24405	20.8869	6.00595	17.9107
	29.8155	6.00595	17.9107	4.22024	16.7202
	29.2202	3.02976	18.506	3.625	10.1726
	25.6488	4.22024	22.6726	6.00595	14.3393
	23.8631	7.19643	17.9107	1.24405	15.5298
	27.4345	1.83929	7.19643	4.81548	10.1726
	25.6488	0.0535714	16.7202	9.57738	13.744
	28.625	0.64881	19.1012	8.98214	20.8869
	21.4821	4.81548	8.3869	8.98214	14.9345
average value	25.4107	3.44643	17.0179	6.125	15.2321	pg/mL
SD	3.4389	2.447	5.17587	2.7176	3.38176
										blank
										0.0448
										0.0415
										0.0459
										0.0449
										0.0416
										0.0457
										0.0455
										0.0418
										0.0422
										0.0462
									average value	0.04401

## Sheet: Brain IL-10
	Blank		Normal	Model	CA	LLSLHFY14LD	LLSLHFY14HD
	0.0448		0.864	0.58	0.656	0.586	0.887
	0.0415		0.811	0.567	0.659	0.579	0.879
	0.0459		0.845	0.534	0.626	0.589	0.832
	0.0455		0.865	0.565	0.611	0.582	0.803
	0.0449		0.826	0.562	0.615	0.588	0.839
	0.0416		0.854	0.555	0.601	0.596	0.847
	0.0457		0.852	0.557	0.611	0.589	0.792
	0.0455		0.786	0.498	0.621	0.597	0.815
	0.0418		0.842	0.549	0.633	0.596	0.78
	0.0462		0.87	0.546	0.624	0.599	0.802
average value	0.04434	average value	0.8415	0.5513	0.6257	0.5901	0.8276
			0.81966	0.53566	0.61166	0.54166	0.84266
		Blank deduction background	0.76666	0.52266	0.61466	0.53466	0.83466
			0.80066	0.48966	0.58166	0.54466	0.78766
			0.82066	0.52066	0.56666	0.53766	0.75866
			0.78166	0.51766	0.57066	0.54366	0.79466
			0.80966	0.51066	0.55666	0.55166	0.80266
			0.80766	0.51266	0.56666	0.54466	0.74766
			0.74166	0.45366	0.57666	0.55266	0.77066
			0.79766	0.50466	0.58866	0.55166	0.73566
			0.82566	0.50166	0.57966	0.55466	0.75766
			0.79716	0.50696	0.58136	0.54576	0.78326
			94.019	60.2095	69.2571	60.9238	96.7571
		count	87.7095	58.6619	69.6143	60.0905	95.8048
			91.7571	54.7333	65.6857	61.281	90.2095
			94.1381	58.4238	63.9	60.4476	86.7571
			89.4952	58.0667	64.3762	61.1619	91.0429
			92.8286	57.2333	62.7095	62.1143	91.9952
			92.5905	57.4714	63.9	61.281	85.4476
			84.7333	50.4476	65.0905	62.2333	88.1857
			91.4	56.519	66.519	62.1143	84.019
			94.7333	56.1619	65.4476	62.4714	86.6381
		average value	91.3405	56.7929	65.65	61.4119	89.6857
		SD	3.17473	2.68909	2.26646	0.802432	4.28285
		Protein	2.77105	3.31513	2.39712	2.9788	3.38507
			33.929	18.162	28.8918	20.4524	28.5835
		conversion	31.6521	17.6952	29.0408	20.1727	28.3022
			33.1128	16.5102	27.4019	20.5723	26.6492
			33.972	17.6234	26.6569	20.2926	25.6294
			32.2965	17.5156	26.8556	20.5324	26.8954
			33.4994	17.2643	26.1603	20.8521	27.1768
			33.4135	17.3361	26.6569	20.5723	25.2425
			30.5781	15.2174	27.1536	20.8921	26.0514
			32.9839	17.0488	27.7495	20.8521	24.8205
			34.1868	16.9411	27.3026	20.972	25.5942
		average value	32.9624	17.1314	27.387	20.6163	26.4945	pg/mg prot
		SD	1.14568	0.811156	0.945492	0.269381	1.26522
	0	25	50	100	200	400	pg/mL
	S0	S1	S2	S3	S4	S5
	0.0669	0.2855	0.4946	0.9441	2.0356	2.4078
	0.0525	0.3001	0.4637	0.9658	1.4597	2.4036
	0.0664	0.2854	0.4936	0.9478	2.0291	2.3878
OD	0.0526	0.3003	0.4634	0.9635	1.4585	2.3874
	0.0675	0.2853	0.4939	0.9496	2.0182	2.3681
	0.0531	0.3004	0.4635	0.9628	1.4528	2.3712
	0.02256	0.24116	0.45026	0.89976	1.99126	2.36346
	0.00816	0.25576	0.41936	0.92146	1.41536	2.35926
	0.02206	0.24106	0.44926	0.90346	1.98476	2.34346
Blank deduction background	0.00826	0.25596	0.41906	0.91916	1.41416	2.34306
	0.02316	0.24096	0.44956	0.90526	1.97386	2.32376
	0.00876	0.25606	0.41916	0.91846	1.40846	2.32686
concentration	0	25	50	100	200	400
average value	0.0154933	0.248493	0.434443	0.91126	1.69798

## Sheet: serum IL-6
				Normal	Model	CA	LLSLHFY14LD	LLSLHFY14HD
				0.512	0.82	0.625	0.74	0.612
				0.512	0.819	0.675	0.735	0.643
				0.527	0.881	0.593	0.742	0.641
			OD	0.53	0.817	0.595	0.76	0.666
				0.52	0.811	0.639	0.71	0.602
				0.503	0.834	0.643	0.724	0.618
				0.478	0.795	0.647	0.712	0.623
				0.523	0.875	0.631	0.733	0.603
				0.54	0.841	0.604	0.68	0.644
				0.48	0.881	0.594	0.66	0.682
				0.467908	0.775908	0.580908	0.695908	0.567908
				0.467908	0.774908	0.630908	0.690908	0.598908
				0.482908	0.836908	0.548908	0.697908	0.596908
			Blank deduction background	0.485908	0.772908	0.550908	0.715908	0.621908
				0.475908	0.766908	0.594908	0.665908	0.557908
				0.458908	0.789908	0.598908	0.679908	0.573908
				0.433908	0.750908	0.602908	0.667908	0.578908
				0.478908	0.830908	0.586908	0.688908	0.558908
				0.495908	0.796908	0.559908	0.635908	0.599908
				0.435908	0.836908	0.549908	0.615908	0.637908
				33.8691	54.7363	41.525	49.3163	40.6442
				33.8691	54.6686	44.9125	48.9775	42.7445
				34.8854	58.8691	39.3569	49.4518	42.609
			count	35.0886	54.5331	39.4924	50.6713	44.3027
				34.4111	54.1266	42.4735	47.2838	39.9667
				33.2594	55.6848	42.7445	48.2323	41.0507
				31.5656	53.0426	43.0155	47.4193	41.3895
				34.6144	58.4626	41.9315	48.842	40.0344
				35.7661	56.1591	40.1022	45.2512	42.8122
				31.7011	58.8691	39.4247	43.8962	45.3867
			average value	33.903	55.9152	41.4979	47.9342	42.0941	pg/mL
			SD	1.38783	2.11761	1.87109	2.05205	1.80674
					blank
					0.0455
					0.0422
					0.0453
					0.042
					0.0456
					0.0423
					0.0457
					0.0426
					0.0459
					0.0428
					0.0462
					0.043
				平均	0.0440917

## Sheet: Brain IL-6
		0	3	6	12	24	48	pg/mL
		S0	S1	S2	S3	S4	S5			blank		Normal	Model	CA	LLSLHFY14LD	LLSLHFY14HD
		0.0921	0.2007	0.3809	1.4458	1.9694	0.1945			0.0458		0.308	0.726	0.49	0.629	0.479
		0.0572	0.1964	0.4334	1.3941	1.5816	0.6047			0.0448		0.333	0.721	0.471	0.568	0.492
		0.092	0.2046	0.3844	1.4457	1.9828	0.1961			0.0444		0.341	0.673	0.458	0.556	0.483
	OD	0.057	0.2015	0.4407	1.4004	1.6235	0.6078			0.046		0.346	0.737	0.47	0.629	0.469
		0.0915	0.2065	0.3868	1.4433	1.9926	0.1979			0.045		0.321	0.683	0.463	0.572	0.468
		0.0567	0.2046	0.4449	1.4024	1.6457	0.6089			0.0446		0.333	0.688	0.457	0.613	0.461
										0.0461		0.295	0.75	0.457	0.548	0.452
										0.0462		0.327	0.708	0.481	0.551	0.54
										0.0456		0.335	0.724	0.473	0.595	0.483
		0.0468	0.1554	0.3356	1.4005	1.9241	0.1492			0.0445		0.275	0.665	0.465	0.605	0.507
		0.0119	0.1511	0.3881	1.3488	1.5363	0.5594		average value	0.0453	average value	0.3214	0.7075	0.4685	0.5866	0.4834
		0.0467	0.1593	0.3391	1.4004	1.9375	0.1508
	Blank deduction background	0.0117	0.1562	0.3954	1.3551	1.5782	0.5625					0.2627	0.6807	0.4447	0.5837	0.4337
		0.0462	0.1612	0.3415	1.398	1.9473	0.1526					0.2877	0.6757	0.4257	0.5227	0.4467
		0.0114	0.1593	0.3996	1.3571	1.6004	0.5636					0.2957	0.6277	0.4127	0.5107	0.4377
												0.3007	0.6917	0.4247	0.5837	0.4237
												0.2757	0.6377	0.4177	0.5267	0.4227
	concentration	0	3	6	12	24	48				Blank deduction background	0.2877	0.6427	0.4117	0.5677	0.4157
	average value	0.0291167	0.157083	0.36655		1.75397						0.2497	0.7047	0.4117	0.5027	0.4067
												0.2817	0.6627	0.4357	0.5057	0.4947
												0.2897	0.6787	0.4277	0.5497	0.4377
												0.2297	0.6197	0.4197	0.5597	0.4617
												19.9661	48.2859	32.2967	41.7141	31.5515
												21.6599	47.9472	31.0095	37.5813	32.4322
												22.2019	44.6951	30.1287	36.7683	31.8225
												22.5407	49.0312	30.9417	41.7141	30.874
											count	20.8469	45.3726	30.4675	37.8523	30.8062
												21.6599	45.7114	30.061	40.6301	30.332
												19.0854	49.9119	30.061	36.2263	29.7222
												21.2534	47.0664	31.687	36.4295	35.6843
												21.7954	48.1504	31.145	39.4106	31.8225
												17.7304	44.1531	30.603	40.0881	33.4485
											average value	20.874	47.0325	30.8401	38.8415	31.8496	pg/mL
											SD	1.51569	1.94933	0.736826	2.13703	1.71789
											Protein	2.77105	2.39712	3.31513	2.9788	3.38507	mg/ml
												7.20526	20.1433	9.74222	14.0036	9.32078
												7.81649	20.002	9.35392	12.6162	9.58097
												8.01209	18.6453	9.08824	12.3433	9.40084
												8.13434	20.4542	9.33349	14.0036	9.12064
												7.5231	18.9279	9.19043	12.7072	9.10062
											conversion	7.81649	19.0693	9.06781	13.6397	8.96052
												6.88741	20.8216	9.06781	12.1614	8.78039
												7.6698	19.6345	9.55829	12.2296	10.5417
												7.86539	20.0867	9.3948	13.2303	9.40084
												6.39842	18.4192	9.2313	13.4578	9.88119
											average value	7.53288	19.6204	9.30283	13.0393	9.40885	pg/mg prot
											SD	0.546974	0.813195	0.222262	0.717412	0.507492

[truncated: 2 more sheets: serum TNF-α, Brain TNF-α]
