# Supplementary material for: Protective effects of Lactococcus lactis subsp. lactis HFY14 supplementation on the brain, intestines, and motor function of antibiotic-treated mice
Source: Front Microbiol. 2024 Jun 14;15:1418556. doi: 10.3389/fmicb.2024.1418556 (PMC11211273; doi:10.3389/fmicb.2024.1418556)
Supplement: Supplementary file 1 [file Data_Sheet_1.ZIP › DATA/Table 4-Brain protein labeling.xlsx]

## Sheet: Sheet1
concentrarion	0	0.025	0.05	0.1	0.2	0.3	0.4	0.5	mg/ml
	0.0915	0.1143	0.1424	0.2097	0.302	0.3837	0.4652	0.5398
	0.089	0.1135	0.1416	0.2079	0.3056	0.3775	0.4642	0.5396
	0.0887	0.1125	0.142	0.204	0.2965	0.3718	0.4605	0.5321
	0.0919		0.1389		0.3025	0.3933
	0.0891		0.1412		0.292
	0.0885				0.3071
	0.0922
	0.0894
	0.0887
average value	0.0898889
		0.0244111	0.0525111	0.119811	0.212111	0.293811	0.375311	0.449911
		0.0236111	0.0517111	0.118011	0.215711	0.287611	0.374311	0.449711
		0.0226111	0.0521111	0.114111	0.206611	0.281911	0.370611	0.442211
			0.0490111		0.212611	0.303411
			0.0513111		0.202111
					0.217211
	SD	0.00090185	0.00137186	0.00291376	0.0057071	0.00920412	0.00247588	0.004389
	concentrarion	0.025	0.05	0.1	0.2	0.3	0.4	0.5	mg/ml
	average value	0.0235444	0.0513311	0.117311	0.211061	0.291686	0.373411	0.447278
